# Supplementary material for: Characterization of RNA Sensing Pathways in Hepatoma Cell Lines and Primary Human Hepatocytes
Source: Cells. 2021 Nov 4;10(11):3019. doi: 10.3390/cells10113019 (PMC8616302; doi:10.3390/cells10113019)
Supplement: Supplementary file 1 [file cells-10-03019-s001.zip]

Archive with 1 entries (1 files):
- cells-1414246-supplementary.pdf
